# Supplementary material for: Targeted Mass Spectrometry Analysis of Clostridium perfringens Toxins
Source: Toxins (Basel). 2019 Mar 23;11(3):177. doi: 10.3390/toxins11030177 (PMC6468457; doi:10.3390/toxins11030177)
Supplement: Supplementary file 1 [file toxins-11-00177-s001.zip]

Archive with 7 entries (6 files):
- toxins-465998-SI/Supplementary materials/
- toxins-465998-SI/Supplementary materials/Figure S1.xlsx
- toxins-465998-SI/Supplementary materials/Figure S2.xls
- toxins-465998-SI/Supplementary materials/Figure S3.xlsx
- toxins-465998-SI/Supplementary materials/Table S1 .xlsx
- toxins-465998-SI/Supplementary materials/Table S2.xlsx
- toxins-465998-SI/Supplementary materials/toxins-465998-Supplementary Methods and Results.docx
