# Supplementary material for: Targeted Mass Spectrometry Analysis of Clostridium perfringens Toxins
Source: Toxins (Basel). 2019 Mar 23;11(3):177. doi: 10.3390/toxins11030177 (PMC6468457; doi:10.3390/toxins11030177)
Supplement: Supplementary file 1 [file toxins-11-00177-s001.zip › toxins-465998-SI/Supplementary materials/Figure S1.xlsx]

## Sheet: List
Figure S1: Sequence coverages from LC-ESI-HRMS and MS/MS (DDA experiments) for the six recombinant toxins (100 ng of each/load). Sequence coverages of 93 % for alpha toxin, 78 % for beta toxin, 78 % for beta2 toxin, 92 % for epsilon toxin, 52 % for Ia toxin and 63 % for Ib toxin were obtained considering peptides detected with maximal 2 missed cleavages (highlighted).
