# Supplementary material for: Targeted Mass Spectrometry Analysis of Clostridium perfringens Toxins
Source: Toxins (Basel). 2019 Mar 23;11(3):177. doi: 10.3390/toxins11030177 (PMC6468457; doi:10.3390/toxins11030177)
Supplement: Supplementary file 1 [file toxins-11-00177-s001.zip › toxins-465998-SI/Supplementary materials/Figure S2.xls]

## Sheet: Sheet 1
Figure S2: Representative MS/MS spectra from the C. perfringens toxins peptides selected for PRM analysis with fragment ion assignments (MS/MS spectra were obtained from Proteome Discoverer v. 1.4.1.14).
	Alpha toxin
	GTAGYIYR
#1	b⁺	b²⁺	Seq.	y⁺	y²⁺	#2
1	58.02875	29.51801	G			8
2	159.07643	80.04185	T	843.43594	422.22161	7
3	230.11355	115.56041	A	742.38826	371.69777	6
4	287.13502	144.07115	G	671.35114	336.17921	5
5	450.19834	225.60281	Y	614.32967	307.66847	4
6	563.28241	282.14484	I	451.26635	226.13681	3
7	726.34573	363.67650	Y	338.18228	169.59478	2
8			R	175.11896	88.06312	1
	ELVAYISTSGEK
#1	b⁺	b²⁺	Seq.	y⁺	y²⁺	#2
1	130.04988	65.52858	E			12
2	243.13395	122.07061	L	1167.62562	584.31645	11
3	342.20237	171.60482	V	1054.54155	527.77441	10
4	413.23949	207.12338	A	955.47313	478.24020	9
5	576.30281	288.65504	Y	884.43601	442.72164	8
6	689.38688	345.19708	I	721.37269	361.18998	7
7	776.41891	388.71309	S	608.28862	304.64795	6
8	877.46659	439.23693	T	521.25659	261.13193	5
9	964.49862	482.75295	S	420.20891	210.60809	4
10	1021.52009	511.26368	G	333.17688	167.09208	3
11	1150.56269	575.78498	E	276.15541	138.58134	2
12			K	147.11281	74.06004	1
	DTYTFK
#1	b⁺	b²⁺	Seq.	y⁺	y²⁺	#2
1	116.03423	58.52075	D			6
2	217.08191	109.04459	T	659.33991	330.17359	5
3	380.14523	190.57625	Y	558.29223	279.64975	4
4	481.19291	241.10009	T	395.22891	198.11809	3
5	628.26133	314.63430	F	294.18123	147.59425	2
6			K	147.11281	74.06004	1
	Beta toxin
	NEDGFTASIDAR
#1	b⁺	b²⁺	Seq.	y⁺	y²⁺	#2
1	115.05021	58.02874	N			12
2	244.09281	122.55004	E	1181.54337	591.27532	11
3	359.11976	180.06352	D	1052.50077	526.75402	10
4	416.14123	208.57425	G	937.47382	469.24055	9
5	563.20965	282.10846	F	880.45235	440.72981	8
6	664.25733	332.63230	T	733.38393	367.19560	7
7	735.29445	368.15086	A	632.33625	316.67176	6
8	822.32648	411.66688	S	561.29913	281.15320	5
9	935.41055	468.20891	I	474.26710	237.63719	4
10	1050.43750	525.72239	D	361.18303	181.09515	3
11	1121.47462	561.24095	A	246.15608	123.58168	2
12			R	175.11896	88.06312	1
	Beta2
	ISIVNEGK
#1	b⁺	b²⁺	Seq.	y⁺	y²⁺	#2
1	114.09135	57.54931	I			8
2	201.12338	101.06533	S	746.40433	373.70580	7
3	314.20745	157.60736	I	659.37230	330.18979	6
4	413.27587	207.14157	V	546.28823	273.64775	5
5	527.31880	264.16304	N	447.21981	224.11354	4
6	656.36140	328.68434	E	333.17688	167.09208	3
7	713.38287	357.19507	G	204.13428	102.57078	2
8			K	147.11281	74.06004	1
	LYLGSGETFK
#1	b⁺	b²⁺	Seq.	y⁺	y²⁺	#2
1	114.09135	57.54931	L			10
2	277.15467	139.08097	Y	1001.49387	501.25057	9
3	390.23874	195.62301	L	838.43055	419.71891	8
4	447.26021	224.13374	G	725.34648	363.17688	7
5	534.29224	267.64976	S	668.32501	334.66614	6
6	591.31371	296.16049	G	581.29298	291.15013	5
7	720.35631	360.68179	E	524.27151	262.63939	4
8	821.40399	411.20563	T	395.22891	198.11809	3
9	968.47241	484.73984	F	294.18123	147.59425	2
10			K	147.11281	74.06004	1
	Epsilon toxin
	ASYDNVDTLIEK
#1	b⁺	b²⁺	Seq.	y⁺	y²⁺	#2
1	72.04440	36.52584	A			12
2	159.07643	80.04185	S	1296.63183	648.81955	11
3	322.13975	161.57351	Y	1209.59980	605.30354	10
4	437.16670	219.08699	D	1046.53648	523.77188	9
5	551.20963	276.10845	N	931.50953	466.25840	8
6	650.27805	325.64266	V	817.46660	409.23694	7
7	765.30500	383.15614	D	718.39818	359.70273	6
8	866.35268	433.67998	T	603.37123	302.18925	5
9	979.43675	490.22201	L	502.32355	251.66541	4
10	1092.52082	546.76405	I	389.23948	195.12338	3
11	1221.56342	611.28535	E	276.15541	138.58134	2
12			K	147.11281	74.06004	1
	SQSFTCK
#1	b⁺	b²⁺	Seq.	y⁺	y²⁺	#2
1	88.03931	44.52329	S			7
2	216.09789	108.55258	Q	770.35018	385.67873	6
3	303.12992	152.06860	S	642.29160	321.64944	5
4	450.19834	225.60281	F	555.25957	278.13342	4
5	551.24602	276.12665	T	408.19115	204.59921	3
6	711.27667	356.14197	C-Carbamidomethyl	307.14347	154.07537	2
7			K	147.11281	74.06004	1
	FSLSDTVNK
#1	b⁺	b²⁺	Seq.	y⁺	y²⁺	#2
1	148.07570	74.54149	F			9
2	235.10773	118.05750	S	863.44692	432.22710	8
3	348.19180	174.59954	L	776.41489	388.71108	7
4	435.22383	218.11555	S	663.33082	332.16905	6
5	550.25078	275.62903	D	576.29879	288.65303	5
6	651.29846	326.15287	T	461.27184	231.13956	4
7	750.36688	375.68708	V	360.22416	180.61572	3
8	864.40981	432.70854	N	261.15574	131.08151	2
9			K	147.11281	74.06004	1
	Iota A toxin
	NLDTLEK
#1	b⁺	b²⁺	Seq.	y⁺	y²⁺	#2
1	115.05021	58.02874	N			7
2	228.13428	114.57078	L	718.39818	359.70273	6
3	343.16123	172.08425	D	605.31411	303.16069	5
4	444.20891	222.60809	T	490.28716	245.64722	4
5	557.29298	279.15013	L	389.23948	195.12338	3
6	686.33558	343.67143	E	276.15541	138.58134	2
7			K	147.11281	74.06004	1
	DSEQISNYSQTR
#1	b⁺	b²⁺	Seq.	y⁺	y²⁺	#2
1	116.03423	58.52075	D			12
2	203.06626	102.03677	S	1312.61281	656.81004	11
3	332.10886	166.55807	E	1225.58078	613.29403	10
4	460.16744	230.58736	Q	1096.53818	548.77273	9
5	573.25151	287.12939	I	968.47960	484.74344	8
6	660.28354	330.64541	S	855.39553	428.20140	7
7	774.32647	387.66687	N	768.36350	384.68539	6
8	937.38979	469.19853	Y	654.32057	327.66392	5
9	1024.42182	512.71455	S	491.25725	246.13226	4
10	1152.48040	576.74384	Q	404.22522	202.61625	3
11	1253.52808	627.26768	T	276.16664	138.58696	2
12			R	175.11896	88.06312	1
	TLIEQDYSIK
	Iota B toxin
	VTPTTNLVLDGETLATIK
#1	b⁺	b²⁺	Seq.	y⁺	y²⁺	#2
1	100.07570	50.54149	V			18
2	201.12338	101.06533	T	1786.97975	893.99351	17
3	298.17615	149.59171	P	1685.93207	843.46967	16
4	399.22383	200.11555	T	1588.87930	794.94329	15
5	500.27151	250.63939	T	1487.83162	744.41945	14
6	614.31444	307.66086	N	1386.78394	693.89561	13
7	727.39851	364.20289	L	1272.74101	636.87414	12
8	826.46693	413.73710	V	1159.65694	580.33211	11
9	939.55100	470.27914	L	1060.58852	530.79790	10
10	1054.57795	527.79261	D	947.50445	474.25586	9
11	1111.59942	556.30335	G	832.47750	416.74239	8
12	1240.64202	620.82465	E	775.45603	388.23165	7
13	1341.68970	671.34849	T	646.41343	323.71035	6
14	1454.77377	727.89052	L	545.36575	273.18651	5
15	1525.81089	763.40908	A	432.28168	216.64448	4
16	1626.85857	813.93292	T	361.24456	181.12592	3
17	1739.94264	870.47496	I	260.19688	130.60208	2
18			K	147.11281	74.06004	1
	DPSTSNSITVNIK
#1	b⁺	b²⁺	Seq.	y⁺	y²⁺	#2
1	116.03423	58.52075	D			13
2	213.08700	107.04714	P	1260.67945	630.84336	12
3	300.11903	150.56315	S	1163.62668	582.31698	11
4	401.16671	201.08699	T	1076.59465	538.80096	10
5	488.19874	244.60301	S	975.54697	488.27712	9
6	602.24167	301.62447	N	888.51494	444.76111	8
7	689.27370	345.14049	S	774.47201	387.73964	7
8	802.35777	401.68252	I	687.43998	344.22363	6
9	903.40545	452.20636	T	574.35591	287.68159	5
10	1002.47387	501.74057	V	473.30823	237.15775	4
11	1116.51680	558.76204	N	374.23981	187.62354	3
12	1229.60087	615.30407	I	260.19688	130.60208	2
13			K	147.11281	74.06004	1
	FSYEFETTGK
#1	b⁺	b²⁺	Seq.	y⁺	y²⁺	#2
1	148.07570	74.54149	F			10
2	235.10773	118.05750	S	1061.47861	531.24294	9
3	398.17105	199.58916	Y	974.44658	487.72693	8
4	527.21365	264.11046	E	811.38326	406.19527	7
5	674.28207	337.64467	F	682.34066	341.67397	6
6	803.32467	402.16597	E	535.27224	268.13976	5
7	904.37235	452.68981	T	406.22964	203.61846	4
8	1005.42003	503.21365	T	305.18196	153.09462	3
9	1062.44150	531.72439	G	204.13428	102.57078	2
10			K	147.11281	74.06004	1
