# Supplementary material for: Targeted Mass Spectrometry Analysis of Clostridium perfringens Toxins
Source: Toxins (Basel). 2019 Mar 23;11(3):177. doi: 10.3390/toxins11030177 (PMC6468457; doi:10.3390/toxins11030177)
Supplement: Supplementary file 1 [file toxins-11-00177-s001.zip › toxins-465998-SI/Supplementary materials/Figure S3.xlsx]

## Sheet: List1
Figure S3: Areas under curves of selected heavy peptides.
Alfa
GTAGYIYR
	y6 - 752.3965+	y5 - 681.3594+	y4 - 624.3379+	y3 - 461.2746+	y2 - 348.1905+	y1 - 185.1272+			JPT fmol	AUC sum
Replicate	Peak Area	Peak Area	Peak Area	Peak Area	Peak Area	Peak Area	sum		10	927707
MD406_JPT_10fmol	149354	195439	87003.8	231710	154318	109881	927707		40	4.45468e+06
MD406_JPT_40fmol	402828	774914	519560	1.25468e+06	802038	700664	4.45468e+06		100	1.05211e+07
MD406_JPT_100fmol	1.25893e+06	1820808	1337146	2560448	1694326	1.8494e+06	1.05211e+07		200	2.20761e+07
MD406_JPT_200fmol	2757192	4.83398e+06	2.66267e+06	6.29115e+06	2.02632e+06	3504752	2.20761e+07		500	5.26982e+07
MD406_JPT_500fmol	5378938	11272048	6.2231e+06	12038527	9032385	8753227	5.26982e+07		1000	90504480
MD406_JPT_1pmol	10993135	20263700	8740275	17454326	16537776	16515268	90504480		5000	434623824
MD406_JPT_5pmol	48018296	84976352	46150280	109928216	75008136	70542544	434623824
ELVAYISTSGEK
	y10 - 1062.5557+	y9 - 963.4873+	y8 - 892.4502+	y7 - 729.3869+	y6 - 616.3028+	y5 - 529.2708+			JPT fmol	AUC sum
Replicate	Peak Area	Peak Area	Peak Area	Peak Area	Peak Area	Peak Area	sum		10	1.13893e+06
MD406_JPT_10fmol	77797.3	241733	272167	234511	260268	52453.1	1.13893e+06		40	4.63675e+06
MD406_JPT_40fmol	394088	1.02639e+06	974382	936956	1.10917e+06	195754	4.63675e+06		100	4.40521e+06
MD406_JPT_100fmol	431635	983153	897430	844458	1.09308e+06	155460	4.40521e+06		200	9.56359e+06
MD406_JPT_200fmol	824421	2.20592e+06	1769657	1.8878e+06	2.34785e+06	527941	9.56359e+06		500	123714780
MD406_JPT_500fmol	11003610	26589392	25272620	24774698	28731086	7343374	123714780		1000	230019944
MD406_JPT_1pmol	20304488	51315884	44812980	45980824	53977804	13627964	230019944		5000	3976154896
MD406_JPT_5pmol	326083296	855908096	756014144	811410944	967985088	258753328	3976154896
DTYTFK
	y5 - 667.3541+	y4 - 566.3064+	y3 - 403.2431+	y2 - 302.1954+	y1 - 155.1270+				JPT fmol	AUC sum
Replicate	Peak Area	Peak Area	Peak Area	Peak Area	Peak Area		sum		10	1.08112e+07
MD406_JPT_10fmol	25112.6	1.43901e+06	1.85813e+06	3.18287e+06	4.30605e+06		1.08112e+07		40	3.98082e+07
MD406_JPT_40fmol	78463.2	5182694	6.72362e+06	10877264	16946146		3.98082e+07		100	1.00549e+08
MD406_JPT_100fmol	174284	14419788	17471956	24765968	43717396		1.00549e+08		200	1.9295e+08
MD406_JPT_200fmol	517388	26131574	33030818	49978348	83291728		1.9295e+08		500	5.52414e+08
MD406_JPT_500fmol	1.12996e+06	63836172	79452224	202428624	205567008		5.52414e+08		1000	1.0183e+09
MD406_JPT_1pmol	1.75499e+06	111481992	147328608	372549312	385183456		1.0183e+09		5000	3.53713e+09
MD406_JPT_5pmol	4.46036e+06	388038240	528133760	1130762752	1485736832		3.53713e+09
beta
NEDGFTASIDAR
	y10 - 1062.5090+	y9 - 947.4820+	y7 - 743.3922+	y6 - 642.3445+	y5 - 571.3074+	y2 - 256.1643+			JPT fmol	AUC sum
Replicate	Peak Area	Peak Area	Peak Area	Peak Area	Peak Area	Peak Area	sum		10	5.91568e+06
MD406_JPT_10fmol	703954	1.06633e+06	1787149	893989	368711	1.09555e+06	5.91568e+06		40	2.26058e+07
MD406_JPT_40fmol	2.56634e+06	3.83742e+06	6.94185e+06	3.75115e+06	1.51844e+06	3.99057e+06	2.26058e+07		100	1.42402e+07
MD406_JPT_100fmol	1.6417e+06	2438980	4.16181e+06	2.30313e+06	946112	2.74846e+06	1.42402e+07		200	2.59666e+07
MD406_JPT_200fmol	2.89123e+06	4.54873e+06	7913281	4271700	1.59668e+06	4.74503e+06	2.59666e+07		500	389298972
MD406_JPT_500fmol	41953380	70558136	117837248	61127284	34020088	63802836	389298972		1000	717054956
MD406_JPT_1pmol	81105752	128328704	215141856	117795312	47198252	127485080	717054956		5000	5989223072
MD406_JPT_5pmol	655073088	1085832576	1821542784	995532160	375942496	1055299968	5989223072
ASWDTK
	y5 - 644.3130+	y4 - 557.2809+	y3 - 371.2016+	y2 - 256.1747+	y1 - 155.1270+				JPT fmol	AUC sum
Replicate	Peak Area	Peak Area	Peak Area	Peak Area	Peak Area		sum		10	37914.2
MD406_JPT_10fmol	0	0	0	0	37914.2		37914.2		40	48592.2
MD406_JPT_40fmol	0	0	0	35851.1	12741.1		48592.2		100	115861
MD406_JPT_100fmol	0	0	16697.5	99163.7	0		115861		200	495125
MD406_JPT_200fmol	0	30071.3	42304.8	343730	79019.2		495125		500	974496
MD406_JPT_500fmol	11646.1	37810.2	164593	619281	141166		974496		1000	1.77694e+06
MD406_JPT_1pmol	34326.6	83353.2	308266	1.1205e+06	230495		1.77694e+06		5000	4.83676e+06
MD406_JPT_5pmol	116609	269793	802244	2.80481e+06	843300		4.83676e+06
epsilon
ASYDNVDTLIEK
	y9 - 1054.5506+	y8 - 939.5237+	y7 - 825.4808+	y6 - 726.4123+	y5 - 611.3854+	y3 - 397.2537+			JPT fmol	AUC sum
Replicate	Peak Area	Peak Area	Peak Area	Peak Area	Peak Area	Peak Area	sum		10	909752
MD406_JPT_10fmol	190542	130528	128863	286380	108540	64899.7	909752		40	4.80256e+06
MD406_JPT_40fmol	974284	626234	577858	1.55696e+06	650394	416829	4.80256e+06		100	34150942
MD406_JPT_100fmol	7.73662e+06	5921590	4410313	7.88948e+06	4.44654e+06	3.74639e+06	34150942		200	73594259
MD406_JPT_200fmol	15677728	12473999	8842795	18746734	9402189	8450814	73594259		500	676969432
MD406_JPT_500fmol	141983328	108741664	78484416	179396896	86343960	82019168	676969432		1000	1198727088
MD406_JPT_1pmol	253754368	193256688	149640608	299701120	156279280	146095024	1198727088		5000	4129234656
MD406_JPT_5pmol	886275264	708178112	515096800	930636160	563505856	525542464	4129234656
SQSFTCK
	y5 - 650.3058+	y4 - 563.2737+	y3 - 416.2053+	y2 - 315.1577+	y1 - 155.1270+				JPT fmol	AUC sum
Replicate	Peak Area	Peak Area	Peak Area	Peak Area	Peak Area		sum		10	9741.54
MD406_JPT_10fmol	0	0	0	0	9741.54		9741.54		40	119394
MD406_JPT_40fmol	0	0	0	0	119394		119394		100	44924.8
MD406_JPT_100fmol	10263.4	0	0	14522.7	20138.7		44924.8		200	288061
MD406_JPT_200fmol	31114.6	0	35737	79270.3	141939		288061		500	686623
MD406_JPT_500fmol	127036	11716.3	176037	165341	206493		686623		1000	1.12344e+06
MD406_JPT_1pmol	232643	55759.8	347762	320501	166774		1.12344e+06		5000	5.3815e+06
MD406_JPT_5pmol	979539	134028	1.33883e+06	1.49877e+06	1.43033e+06		5.3815e+06
FSLSDTVNK
	y8 - 871.4611+	y7 - 784.4291+	y6 - 671.3450+	y4 - 469.2860+	y3 - 368.2383+	y2 - 269.1699+			JPT fmol	AUC sum
Replicate	Peak Area	Peak Area	Peak Area	Peak Area	Peak Area	Peak Area	sum		10	17600547
MD406_JPT_10fmol	2096754	3.26008e+06	5.41869e+06	1.93867e+06	613568	4.27278e+06	17600547		40	6.61441e+07
MD406_JPT_40fmol	9195375	13924689	22541578	7.97525e+06	2374135	10133039	6.61441e+07		100	2.03341e+08
MD406_JPT_100fmol	26294450	43924296	69407536	25782428	7.07665e+06	30855796	2.03341e+08		200	390856227
MD406_JPT_200fmol	52834232	80519344	132882528	49618656	15107799	59893668	390856227		500	959344084
MD406_JPT_500fmol	121253096	190747200	332997344	127813896	35033908	151498640	959344084		1000	1704335820
MD406_JPT_1pmol	225846784	343043008	576645504	221201488	61923580	275675456	1704335820		5000	5013948064
MD406_JPT_5pmol	609376064	947058688	1688392832	664023104	224756128	880341248	5013948064
iotaA
NLDTLEK
	y6 - 726.4123+	y5 - 613.3283+	y4 - 498.3013+	y3 - 397.2537+	y2 - 284.1696+	y1 - 155.1270+			JPT fmol	AUC sum
Replicate	Peak Area	Peak Area	Peak Area	Peak Area	Peak Area	Peak Area	sum		10	17600547
MD406_JPT_10fmol	100267	2.39174e+06	1887580	885913	2.63411e+06	3293180	1.11928e+07		40	6.61441e+07
MD406_JPT_40fmol	428745	10287435	5.95368e+06	4.43915e+06	7206971	13785585	4.21016e+07		100	2.03341e+08
MD406_JPT_100fmol	1109706	22916584	18262436	8580809	23317048	33302448	107489031		200	390856227
MD406_JPT_200fmol	3391472	47921156	36660704	15179388	49245892	65290316	217688928		500	959344084
MD406_JPT_500fmol	6952110	112509600	86237448	33555320	126155048	160031760	525441286		1000	1704335820
MD406_JPT_1pmol	10345668	203764816	171059168	89644960	236974208	291696192	1003485012		5000	5013948064
MD406_JPT_5pmol	43003332	599473152	552083008	238225584	816573888	1033122240	3282481204
DSEQISNYSQTR
	y9 - 1106.5464+	y8 - 978.4879+	y7 - 865.4038+	y6 - 778.3718+	y5 - 664.3288+	y4 - 501.2655+			JPT fmol	AUC sum
Replicate	Peak Area	Peak Area	Peak Area	Peak Area	Peak Area	Peak Area	sum		10	2.92487e+07
MD406_JPT_10fmol	2.01667e+06	6970730	10952144	2.44395e+06	2881525	3.98365e+06	2.92487e+07		40	108488369
MD406_JPT_40fmol	7731536	27822402	42309912	7.91977e+06	7.1782e+06	15526547	108488369		100	375432412
MD406_JPT_100fmol	26148822	97696720	143945312	25918976	29636454	52086128	375432412		200	727310948
MD406_JPT_200fmol	50435008	184657952	272953696	48503532	72471624	98289136	727310948		500	1826357928
MD406_JPT_500fmol	137042208	477605568	699200320	123257624	144757152	244495056	1826357928		1000	3209330752
MD406_JPT_1pmol	225546960	830302528	1220633984	224751328	259981264	448114688	3209330752		5000	9862436736
MD406_JPT_5pmol	694452096	2589121280	3790011136	688209216	732329152	1368313856	9862436736
TLIEQDYSIK
	y8 - 1003.5186+	y7 - 890.4345+	y6 - 761.3919+	y5 - 633.3334+	y4 - 518.3064+	y3 - 355.2431+			JPT fmol	AUC sum
Replicate	Peak Area	Peak Area	Peak Area	Peak Area	Peak Area	Peak Area	sum		10	4.76023e+06
MD406_JPT_10fmol	1.65847e+06	1.0321e+06	758813	376359	566222	368267	4.76023e+06		40	2.03583e+07
MD406_JPT_40fmol	6.8775e+06	4571717	3.41243e+06	1.56794e+06	2140971	1.78775e+06	2.03583e+07		100	6.22806e+07
MD406_JPT_100fmol	20269508	12293732	10596866	5.13066e+06	7.80198e+06	6.18783e+06	6.22806e+07		200	129319281
MD406_JPT_200fmol	42003112	25495848	21500596	10789527	16940170	12590028	129319281		500	678482080
MD406_JPT_500fmol	228507904	122543680	115615200	55241368	87760664	68813264	678482080		1000	1260045064
MD406_JPT_1pmol	413456416	232932176	207220544	105685624	168956752	131793552	1260045064		5000	4925591744
MD406_JPT_5pmol	1527353856	871959680	846896000	436397248	701943040	541041920	4925591744
iotaB
VTPTTNLVLDGETLATIK
	y13 - 1394.7981+	y12 - 1280.7551+	y11 - 1167.6711+	y10 - 1068.6027+	y9 - 955.5186+	y8 - 840.4917+			JPT fmol	AUC sum
Replicate	Peak Area	Peak Area	Peak Area	Peak Area	Peak Area	Peak Area	sum		10	0
MD406_JPT_10fmol	0	0	0	0	0	0	0		40	0
MD406_JPT_40fmol	0	0	0	0	0	0	0		100	0
MD406_JPT_100fmol	0	0	0	0	0	0	0		200	0
MD406_JPT_200fmol	0	0	0	0	0	0	0		500	0
MD406_JPT_500fmol	0	0	0	0	0	0	0		1000	0
MD406_JPT_1pmol	0	0	0	0	0	0	0		5000	1979134816
MD406_JPT_5pmol	94341920	139941952	514386144	646388416	316342016	267734368	1979134816
DPSTSNSITVNIK
	y11 - 1171.6408+	y10 - 1084.6088+	y9 - 983.5611+	y7 - 782.4862+	y5 - 582.3701+	y3 - 382.2540+			JPT fmol	AUC sum
Replicate	Peak Area	Peak Area	Peak Area	Peak Area	Peak Area	Peak Area	sum		10	0
MD406_JPT_10fmol	0	0	0	0	0	0	0		40	31203.4
MD406_JPT_40fmol	0	0	15592.3	0	15611.1	0	31203.4		100	371960
MD406_JPT_100fmol	15062.3	22517.9	70202.4	11699.8	167876	84601.6	371960		200	998621
MD406_JPT_200fmol	88601.3	109675	229698	52194.1	287528	230925	998621		500	8333410
MD406_JPT_500fmol	733221	1.21981e+06	2.05072e+06	902116	2.25876e+06	1.16879e+06	8333410		1000	1.69229e+07
MD406_JPT_1pmol	1.56664e+06	2.47846e+06	4321704	1.51918e+06	4.36913e+06	2.66774e+06	1.69229e+07		5000	1959941856
MD406_JPT_5pmol	169951184	294577888	527500704	167258496	535051520	265602064	1959941856
FSYEFETTGK
	y9 - 1069.4928+	y8 - 982.4608+	y7 - 819.3974+	y6 - 690.3548+	y5 - 543.2864+	y2 - 212.1485+			JPT fmol	AUC sum
Replicate	Peak Area	Peak Area	Peak Area	Peak Area	Peak Area	Peak Area	sum		10	3837954
MD406_JPT_10fmol	491667	830584	652933	1.27123e+06	257206	334331	3837954		40	1.57656e+07
MD406_JPT_40fmol	1.82568e+06	3.09591e+06	3.40734e+06	5162052	907480	1.36713e+06	1.57656e+07		100	25465971
MD406_JPT_100fmol	3.08697e+06	5.24854e+06	5361186	8.04651e+06	1.51393e+06	2208832	25465971		200	53990572
MD406_JPT_200fmol	6.4975e+06	11156098	11431499	17437810	2886247	4.58142e+06	53990572		500	400516908
MD406_JPT_500fmol	49262864	84141352	84472064	128125000	21516868	32998760	400516908		1000	770542268
MD406_JPT_1pmol	92483648	158649360	167546560	239685600	41011372	71165728	770542268		5000	5256781888
MD406_JPT_5pmol	616485888	1067071936	1194098688	1476689408	327035904	575400064	5256781888
