# Supplementary material for: Targeted Mass Spectrometry Analysis of Clostridium perfringens Toxins
Source: Toxins (Basel). 2019 Mar 23;11(3):177. doi: 10.3390/toxins11030177 (PMC6468457; doi:10.3390/toxins11030177)
Supplement: Supplementary file 1 [file toxins-11-00177-s001.zip › toxins-465998-SI/Supplementary materials/Table S1 .xlsx]

## Sheet: List1
Table S1: Detailed list of detected peptides of C. perfringens toxins in culture filtrates and whole cell lysates of selected natural producers cultivated in two different media
		List of identified peptides/sequence coverage (%)
Strain number (NCTC)	Expected production of protein toxins	Schaedler medium	Thioglycollate medium	Schaedler medium	Thioglycollate medium
		Culture filtrates	Culture filtrates	Whole cell lysate	Whole cell lysate
8084	Alpha	Alpha toxin (16 )
	Iota A	ENMHELQLGSTYPDYDK
	Iota B	TNEDFYADILK
		FLHDVSEGNDPSVGK
8504	Alpha		Epsilon toxin (32)	Epsilon toxin (39)	Epsilon toxin (21)
	Epsilon		VTINPQGNDFYINNPK	VTINPQGNDFYINNPK	NLNTNNVQEYVIPVDKK
			NLNTNNVQEYVIPVDKK	ALLTNDTQQEQK	VTINPQGNDFYINNPK
			SDLNEDGTININGK	EISNTVSNEMSK	ALLTNDTQQEQK
			KASYDNVDTLIEK	NTDTVTATTTHTVGTSIQATAK	SDLNEDGTININGK
			NTDTVTATTTHTVGTSIQATAK	VELDGEPSMNYLEDVYVGK
			NLNTNNVQEYVIPVDK
			FSLSDTVNKSDLNEDGTININGK
			FSLSDTVNK
3180	Alpha	Alpha toxin (25)
	Beta	TQEWEMDNPGNDFMTGSK
		DAGTDDYMYFGIK
		FLHDVSEGNDPSVGK
		IDGTGTHAMIVTQGVSILENDLSK
		TNEDFYADILK
		FETFAEER
		Beta toxin (80)	Beta toxin (68)		Beta toxin (68)
		YSISILNESINENVK	TSDGYTIITQNDK		YSSEMTTLINLTGFMSSK
		TSDGYTIITQNDK	IGGSIEIEENKPK		TSDGYTIITQNDK
		QIISYQSVDSSSKNEDGFTASIDAR	KYNLHDVTNSTAINFPVR		LAFDTPNVDSHIFTFK
		ASIESEYAESSTIEYVQPDFSTIQTDHSTSK	YNLHDVTNSTAINFPVR		YSISILNESINENVK
		KYNLHDVTNSTAINFPVR	QIISYQSVDSSSK		YNLHDVTNSTAINFPVR
		YSSEMTTLINLTGFMSSK	YSISILNESINENVK		LITGGLNPNMSVVLTAPNGTEESIIK
		SNNPVYGNEMFMYGR	LAFDTPNVDSHIFTFK		SNNPVYGNEMFMYGR
		IGGSIEIEENKPK	LITGGLNPNMSVVLTAPNGTEESIIK		ASIESEYAESSTIEYVQPDFSTIQTDHSTSK
		SNNPVYGNEmFMYGR	ASIESEYAESSTIEYVQPDFSTIQTDHSTSK		TVSNTMGYK
		NEDGFTASIDAR	QIISYQSVDSSSKNEDGFTASIDAR		QIISYQSVDSSSKNEDGFTASIDAR
		QIISYQSVDSSSK	INWLTHK		NEDGFTASIDAR
		LITGGLNPNMSVVLTAPNGTEESIIK	NEDGFTASIDAR		IGGSIEIEENKPK
		TVSNTMGYK	FIDDKYSSEmTTLINLTGFMSSK		IVDSIPK
		LAFDTPNVDSHIFTFK	SNNPVYGNEMFMYGR		FIDDKYSSEMTTLINLTGFMSSK
		YSSEmTTLINLTGFMSSK	SNNPVYGNEmFMYGR
		INWLTHK	IVDSIPK
		FIDDKYSSEmTTLINLTGFmSSK
		IVDSIPK
		FIDDKYSSEmTTLINLTGFMSSK
		NcYYLNWNGANWVGQVYSR
		FIDDKYSSEMTTLINLTGFMSSK
		TVSNTmGYK
		NIIPDYQMSK
6121	Alpha		Beta toxin (51)	Beta toxin (79)	Beta toxin (62)
	Beta		TSDGYTIITQNDK	IGGSIEIEENKPK	SNNPVYGNEMFMYGR
			SNNPVYGNEMFMYGR	TSDGYTIITQNDK	TSDGYTIITQNDK
			IGGSIEIEENKPK	NEDGFTASIDAR	YSISILNESINENVK
			YNLHDVTNSTAINFPVR	QIISYQSVDSSSKNEDGFTASIDAR	YNLHxVTNSTAINFPVR
			YSISILNESINENVK	NcYYLNWNGANWVGQVYSR	QIISYQSVDSSSK
			ASIESEYAESSTIEYVQPDFSTIQTDHSTSK	LITGGLNPNMSVVLTAPNGTEESIIK	LITGGLNPNMSVVLTAPNGTEESIIK
			TVSNTMGYK	YNLHxVTNSTAINFPVR	IGGSIEIEENKPK
			NEDGFTASIDAR	SNNPVYGNEMFMYGR	KYNLHxVTNSTAINFPVR
				LAFDTPNVDSHIFTFK	TVSNTMGYK
				YTNVPATENIIPDYQMSK	FIDDKYSSEmTTLINLTGFMSSK
				QIISYQSVDSSSK	FIDDKYSSEMTTLINLTGFMSSK
				YSISILNESINENVK	YTNVPATENIIPDYQMSK
				TVSNTMGYK	ASIESEYAESSTIEYVQPDFSTIQTDHSTSK
				FIDDKYSSEMTTLINLTGFMSSK
				ASIESEYAESSTIEYVQPDFSTIQTDHSTSK
				SNNPVYGNEmFMYGR
				IVDSIPK
				YTNVPATENIIPDYQmSK
				LITGGLNPNmSVVLTAPNGTEESIIK
13110	Alpha	Beta toxin (80)	Beta toxin (67)	Beta toxin (77)	Beta toxin (57)
	Beta	QIISYQSVDSSSKNEDGFTASIDAR	NKTSDGYTIITQNDK	NcYYLNWNGANWVGQVYSR	TSDGYTIITQNDK
	Epsilon	NcYYLNWNGANWVGQVYSR	YNLHxVTNSTAINFPVR	IGGSIEIEENKPK	SNNPVYGNEMFMYGR
		YSSEMTTLINLTGFMSSK	TSDGYTIITQNDK	NEDGFTASIDAR	YSISILNESINENVK
		FIDDKYSSEMTTLINLTGFMSSK	IGGSIEIEENKPK	SNNPVYGNEMFMYGR	YNLHxVTNSTAINFPVR
		TSDGYTIITQNDK	SNNPVYGNEMFMYGR	TSDGYTIITQNDK	YTNVPATENIIPDYQMSK
		YSISILNESINENVK	QIISYQSVDSSSKNEDGFTASIDAR	LAFDTPNVDSHIFTFK	LITGGLNPNMSVVLTAPNGTEESIIK
		YNLHxVTNSTAINFPVR	QIISYQSVDSSSK	YSISILNESINENVK	LAFDTPNVDSHIFTFK
		SNNPVYGNEMFMYGR	YSSEMTTLINLTGFMSSK	YNLHxVTNSTAINFPVR	NEDGFTASIDAR
		FIDDKYSSEmTTLINLTGFMSSK	LAFDTPNVDSHIFTFK	QIISYQSVDSSSKNEDGFTASIDAR	TVSNTMGYK
		IGGSIEIEENKPK	LITGGLNPNMSVVLTAPNGTEESIIK	YSSEMTTLINLTGFMSSK	YSSEMTTLINLTGFMSSK
		KYNLHxVTNSTAINFPVR	FIDDKYSSEmTTLINLTGFMSSK	YTNVPATENIIPDYQMSK	SNNPVYGNEmFMYGR
		LAFDTPNVDSHIFTFK	YTNVPATENIIPDYQMSK	KYNLHxVTNSTAINFPVR	IVDSIPK
		LITGGLNPNMSVVLTAPNGTEESIIK	YSISILNESINENVK	LITGGLNPNMSVVLTAPNGTEESIIK	IGGSIEIEENKPK
		ASIESEYAESSTIEYVQPDFSTIQTDHSTSK	KYNLHxVTNSTAINFPVR	SNNPVYGNEMFmYGR
		YTNVPATENIIPDYQMSK	IVDSIPK	FIDDKYSSEmTTLINLTGFMSSK
		SNNPVYGNEMFmYGR	SNNPVYGNEmFMYGR	ASIESEYAESSTIEYVQPDFSTIQTDHSTSK
		NKTSDGYTIITQNDK	NcYYLNWNGANWVGQVYSR	TVSNTMGYK
		TSDGYTIITQNDKQIISYQSVDSSSK
		TVSNTMGYK
		QIISYQSVDSSSK
		IVDSIPK
		NEDGFTASIDAR
			Beta2 toxin (54)
			ASQWVYGENPDYAR
			NYDIDTIVDISKDSR
			IKVENYTPASIK
			YQSVMVQYLEAFK
			YSVVDHWMWGDDIR
			TQVcTWDDELSQYIGDAVSFTR
			KIDNGEIFSVK
			ISIVNEGK
			LMVSNMNR
			NMLMEFK
			SYEITGSR
		Epsilon (Coverage: 33,33%)
		VTINPQGNDFYINNPK
		LVGQVSGSEWGEIPSYLAFPR
		NLNTNNVQEYVIPVDKK
		ALLTNDTQQEQK
		ASYDNVDTLIEK
		NTDTVTATTTHTVGTSIQATAK
8503	Alpha
6719	Alpha,
	Iota A,
	Iota B
Cl. P. A VK	Beta 2
8237	Alpha	Alpha toxin (37)	Alpha toxin (19)	Alpha toxin (31)
	Beta 2	TQEWEMDNPGNDFMTGSK	TQEWEMDNPGNDFMTGSK	TQEWEMDNPGNDFMTGSK
		DAGTDDYMYFGIK	FLHDVSEGNDPSVGK	DNSWYLAYSIPDTGESQIR
		IDDIQNMWIR	ENMHELQLGSTYPDYDK	FLHDVSEGNDPSVGK
		ENMHELQLGSTYPDYDK	FETFAEER	VVVDKDINEWISGNSTYNIK
		YTAFSDAYKPENIK	DTYTFK	FETFAEER
		FLHDVSEGNDPSVGK		IDGTGTHAMIVTQGVSILENDLSK
		VVVDKDINEWISGNSTYNIK		TNEAFYTDILK
		KYTAFSDAYKPENIK
		FETFAEER
		NAYDLYQDHFWDPDTDNNFSK
10719	Alpha	Beta toxin (56)	Beta toxin (56)	Beta toxin (73)	Beta toxin (61)
	Beta	YSSEMTTLINLTGFMSSK	TSDGYTIITQNDK	NcYYLNWNGANWVGQVYSR	TSDGYTIITQNDK
		TSDGYTIITQNDK	SNNPVYGNEMFMYGR	YSSEMTTLINLTGFMSSK	YSISILNESINENVK
		FIDDKYSSEmTTLINLTGFMSSK	NEDGFTASIDAR	FIDDKYSSEmTTLINLTGFMSSK	YTNVPATENIIPDYQMSK
		KYNLHDVTNSTAINFPVR	YNLHDVTNSTAINFPVR	TSDGYTIITQNDK	SNNPVYGNEMFMYGR
		SNNPVYGNEMFMYGR	ASIESEYAESSTIEYVQPDFSTIQTDHSTSK	NEDGFTASIDAR	YNLHDVTNSTAINFPVR
		NEDGFTASIDAR	YSISILNESINENVK	LAFDTPNVDSHIFTFK	IGGSIEIEK
		YSISILNESINENVK	LAFDTPNVDSHIFTFK	YNLHDVTNSTAINFPVR	NEDGFTASIDAR
		YTNVPATENIIPDYQMSK	IGGSIEIEK	QIISYQSVDSSSKNEDGFTASIDAR	ASIESEYAESSTIEYVQPDFSTIQTDHSTSK
		YNLHDVTNSTAINFPVR	KYNLHDVTNSTAINFPVR	KYNLHDVTNSTAINFPVR	LAFDTPNVDSHIFTFK
		QIISYQSVDSSSKNEDGFTASIDAR	YTNVPATENIIPDYQMSK	YTNVPATENIIPDYQMSK	LITGGLNPNMSVVLTAPNGTEESIIK
		LITGGLNPNMSVVLTAPNGTEESIIK	IVDSIPK	IGGSIEIEK	TVSNTMGYK
		NcYYLNWNGANWVGQVYSR		FIDDKYSSEMTTLINLTGFMSSK	FIDDKYSSEMTTLINLTGFMSSK
		FIDDKYSSEMTTLINLTGFMSSK		YSISILNESINENVK
		IGGSIEIEK		LITGGLNPNmSVVLTAPNGTEESIIK
		IVDSIPK		SNNPVYGNEMFMYGR
		QIISYQSVDSSSK		TVSNTMGYK
				SNNPVYGNEMFmYGR
				ASIESEYAESSTIEYVQPDFSTIQTDHSTSK
				LITGGLNPNMSVVLTAPNGTEESIIK
				IVDSIPK
				YTNVPATENIIPDYQmSK
				TVSNTmGYK
		Beta2 toxin (47)	Beta2 toxin (39)	Beta2 toxin (61)	Beta2 toxin (41)
		TEFLNGAIYDMEFTVSSK	NYDINTVVNISEDER	NYDINTVVNISEDER	NYDINTVVNISEDER
		NYDINTVVNISEDER	EMLEDFKYDPNQQLK	TEFLNGAIYDMEFTVSSK	TEFLNGAIYDMEFTVSSK
		ASQMVYGQNPDSAR	TEFLNGAIYDMEFTVSSK	FTYYADNILLNFR	EMLEDFKYDPNQQLK
		FTYYADNILLNFR	NYDINTVVNISEDERVNNVEQYR	SDNKEIFNVK	ASQMVYGQNPDSAR
		SDNKEIFNVK	VNNVEQYR	NYDINTVVNISEDERVNNVEQYR	ASQmVYGQNPDSAR
		NYDINTVVNISEDERVNNVEQYR	LIVSDMER	TQVcTWDDELAQAIGGVYPQTYSDR	VNNVEQYR
		VMENYLNALK	SDNKEIFNVK	ASQmVYGQNPDSAR	SFEILNSQK
		SFEILNSQK	VMENYLNALK	VMENYLNALK	NYDINTVVNISEDERVNNVEQYR
		EMLEDFKYDPNQQLK	SFEILNSQK	EMLEDFKYDPNQQLK	LIVSDMER
		EmLEDFKYDPNQQLK		VNNVEQYR	KEIDAYRK
				EmLEDFKYDPNQQLK	EMLEDFK
				SFEILNSQK
				LIVSDMER
				EMLEDFK
Pce	N/A	Alpha toxin (40)
		DAGTDDYMYFGIK
		IDGTGTHAMIVTQGVSILENDLSK
		IDDIQNMWIR
		FLHDVSEGNDPSVGK
		ENMHELQLGSTYPDYDK
		ELVAYISTSGEK
		NAYDLYQDHFWDPDTDNNFSK
		DINEWISGNSTYNIK
		IDGTGTHAmIVTQGVSILENDLSK
		DENLKIDDIQNMWIR
