# Supplementary material for: Targeted Mass Spectrometry Analysis of Clostridium perfringens Toxins
Source: Toxins (Basel). 2019 Mar 23;11(3):177. doi: 10.3390/toxins11030177 (PMC6468457; doi:10.3390/toxins11030177)
Supplement: Supplementary file 1 [file toxins-11-00177-s001.zip › toxins-465998-SI/Supplementary materials/Table S2.xlsx]

## Sheet: List 
Table S2: Detailed list of identified peptides from recombinant protein toxins.
Alpha (UP accession: Q0TV31)	Beta (UP accession: Q46308)				Beta2 (UP accession: Q5MQ79)			Epsilon (UP accession: Q02307)			Iota A (UP accession: Q46220)	Iota B (UP accession: Q46221)
Sequence	Sequence				Sequence			Sequence			Sequence	Sequence
DGKTQEWEMDNPGNDFMTGSK	YNLHDVTNSTAINFPVR				TQVcTWDDELSQYIGDAVSFTR			NTDTVTATTTHTVGTSIQATAK			KDSEQISNYSQTR	NYLGDQNQPKTNYINFR
VTLANSQKGTAGYIYR	NcYYLNWNGANWVGQVYSR				YQSVmVQYLEAFK			KASYDNVDTLIEKGR			NKIDKPINVYYFESPEK	SYFTSGENVMTYKKLR
KEQYKINTAGcK	NKTSDGYTIITQNDK				YSVVDHWMWGDDIR			SQSFTcKNTDTVTATTTHTVGTSIQATAK			VDSYKDGTVTK	NQDGLQSVANKLSGETK
INTAGcKTNEAFYTDILK	NKTSDGYTIITQNDKQIISYQSVDSSSK				FQYSSNTITLNFR			ASYDNVDTLIEKGR			FKINKVDSYK	KGLSPLALNTMDQFNAR
VVVDKDINEWISGNSTYNIK	YSISILNESINENVK				YQSVMVQYLEAFK			VTINPQGNDFYINNPK			LTPNELADVNDYMR	YVFSGYSKDPSTSNSITVNIKSK
YTAFSDAYKPENIK	FIDDKYSSEMTTLINLTGFMSSK				SSKFQYSSNTITLNFR			SDLNEDGTININGKGNYSAVMGDELIVK			INKVDSYK	LETTQVSGNYGTK
TNEAFYTDILKNKDFNAWSK	YSSEMTTLINLTGFMSSK				KIDNGEIFSVK			ALLTNDTQQEQKLK			DSEQISNYSQTR	ASGSIDKAIKLEAR
LKDENLKIDDIQNMWIR	KYNLHDVTNSTAINFPVR				NYDIDTIVDISKDSR			LKSQSFTcKNTDTVTATTTHTVGTSIQATAK			LTPIPSNLIVYR	LLTEDNSSIKSIR
SIYYSHASMSHSWDDWDYAAK	IGGSIEIEENKPK				LYLGSGETFKNYR			FTVPFNETGVSLTTSYSFANTNTNTNSK			TENQNEISLEKFNELK	YVSSYLESNTAGDPYTDYQK
IIANGKVVVDKDINEWISGNSTYNIK	TSDGYTIITQNDK				ASQWVYGENPDYAR			LVGQVSGSEWGEIPSYLAFPR			DKENAIQWEKK	SYFTSGENVMTYKK
IDGTGTHAMIVTQGVSILENDLSK	SNNPVYGNEMFMYGR				NYDIDTIVDISK			NLNTNNVQEYVIPVDK			FNELKETIQDK	ASGSIDKAIK
IDDIQNMWIR	ASWDTKFTETTR				EEYKNMLMEFK			ASYDNVDTLIEK			INKVDSYKDGTVTK	YVFSGYSK
IIANGKVVVDK	FIDDKYSSEMTTLINLTGFMSSKK				TEFLNGAIYNMEFTVSYIDNK			FSLSDTVNKSDLNEDGTININGK			QYFYDYQIESNPR	DPSTSNSITVNIK
DINEWISGNSTYNIK	YTNVPATENIIPDYQMSK				LYLGSGETFK			DGYKFSLSDTVNKSDLNEDGTININGK			DDVSKGDLWGK	GLSPLALNTMDQFNAR
EQYKINTAGcK	QIISYQSVDSSSK				IKVENYTPASIK			SNDSNIVKYR			IENIDAFKEK	SYFTSGENVMTYK
TKDGKTQEWEMDNPGNDFMTGSK	ASIESEYAESSTIEYVQPDFSTIQTDHSTSK				YSVVDHWmWGDDIR			VELDGEPSMNYLEDVYVGK			TLIEQDYSIK	KVDKLLTEDNSSIK
TNEAFYTDILKNK	QIISYQSVDSSSKNEDGFTASIDAR				IDNGEIFSVK			GNYSAVmGDELIVK			NTGMLPYINSNDVK	LLTEDNSSIK
FLHDVSEGNDPSVGK	GNYNLKSNNPVYGNEMFMYGR				LMVSNMNR			NLNTNNVQEYVIPVDKK			DKENAIQWEK	VEATLQYSGFKDIGTKDK
DENLKIDDIQNMWIR	ERNcYYLNWNGANWVGQVYSR				VENYTPASIK			GNVKLVGQVSGSEWGEIPSYLAFPR			FAFNKEIR	YYNTGTAPMYK
DENLKIDDIQNMWIRK	LITGGLNPNMSVVLTAPNGTEESIIK				TEFLNGAIYNmEFTVSYIDNK			GNYSAVMGDELIVK			VEKNLDTLEK	VDKLLTEDNSSIKSIR
TQEWEMDNPGNDFMTGSK	YNLHDVTNSTAINFPVRYSISILNESINENVK				ISIVNEGK			ALLTNDTQQEQK			IENIDAFK	NGDLKFEEK
DENLKIDDIQNmWIR	LITGGLNPNMSVVLTAPNGTEESIIKVK				LMVSNmNR			mEKYYPNAMAYFDK			TENQNEISLEK	GESAYINANVR
IDDIQNmWIR	NEDGFTASIDAR				SYEITGSR			EKSNDSNIVKYR			ETIQDKLFK	SYFTSGENVmTYKK
KYTAFSDAYKPENIK	IVDSIPKNTISQK				LKSYEITGSR			MEKYYPNAMAYFDK			IDKPINVYYFESPEK	VEATLQYSGFKDIGTK
DAGTDDYMYFGIKTK	TVSNTMGYK				YIPTPSFR			SDLNEDGTININGK			VNNIENALK	DLELMAPIKNGDLKFEEK
DAGTDDYMYFGIK	YSISILNESINENVKIVDSIPKNTISQK				AVTKEEYK			GNYSAVMGDELIVKVR			NTGmLPYINSNDVK	AQDNQIGNNLSPNETYPK
DNSWYLAYSIPDTGESQIRK	IVDSIPK				VKYSVVDHWMWGDDIR			YNTKYNYLKR			IDKIVR	IIPSEDGEYILSTDR
DGKTQEWEMDNPGNDFMTGSKDTYTFK	ASWDTKFTETTRGNYNLK				YDPNQKLK			mEkYYPNAmAYFDkVTINPQGNDFYINNPK			EALELYKK	DIGTKDKEIR
YTAFSDAYKPENIKIIANGK	FTETTRGNYNLK				LmVSNmNR			VRNLNTNNVQEYVIPVDKK			AFIERPEDFLK	EQGNPEDKTPEITIGEAIKK
ENMHELQLGSTYPDYDK	YSISILNESINENVKIVDSIPK				NmLMEFK			mEKYYPNAMAYFDKVTINPQGNDFYINNPK			LTPNELADVNDYmR	IYAVTPDNR
TNEAFYTDILK	TVSNTmGYK				NmLmEFK			VELDGEPSMNYLEDVYVGKALLTNDTQQEQK			NLDTLEK	KLDSGKQIK
FLHDVSEGNDPSVGKNVK					NMLMEFKYDPNQKLK			YYPNAmAYFDKVTINPQGNDFYINNPK			ENAIQWEKK	IEIQDKNLGSIDNLSVPK
INTAGcKTNEAFYTDILKNK					EEYKNMLmEFK			DGYKFSLSDTVNK			ENYSDWSNK	EALDYIQKYR
IDDIQNMWIRK					NMLMEFK			SQSFTcK			EALELYK	AIKLEAR
GTAGYIYR					SYEITGSRK			KVNVKGNVK			ENAIQWEK	NLGSIDNLSVPK
DAGTDDYmYFGIK					NmLMEFKYDPNQK			EISNTVSNEmSK			RKIILR	YRVEATLQYSGFKDIGTK
ELVAYISTSGEK								YYPNAmAYFDK			LFKQDGFK	TDYLVPEKDYTK
IDGTGTHAmIVTQGVSILENDLSK								FSLSDTVNKSDLNEDGTININGKGNYSAVMGDELIVK			LTPIPSNLIVYRR	DLELmAPIKNGDLKFEEK
LKDENLKIDDIQNmWIR								EITHNVPSQDILVPANTTVEVIAYLK				NGYTIKDSIAVK
TQEWEMDNPGNDFMTGSKDTYTFK								YNTKYNYLK				TNYINFR
TQEWEMDNPGNDFmTGSKDTYTFK								EITHNVPSQDILVPANTTVEVIAYLKK				VTPTTNLVLDGETLATIK
GTAGYIYRFLHDVSEGNDPSVGKNVK								VRNLNTNNVQEYVIPVDK				SYFTSGENVmTYK
IDGTGTHAMIVTQGVSILENDLSKNEPESVRK								VELDGEPSmNYLEDVYVGK				DLELMAPIKNGDLK
EQYKINTAGcKTNEAFYTDILK								YYPNAMAYFDK				VNMKKGQAYNIR
FETFAEER								EISNTVSNEMSK				KGQAYNIR
NLEILKENMHELQLGSTYPDYDK								ASYDNVDTLIEKGRYNTK				LIPINYDQLKKLDSGK
DNSWYLAYSIPDTGESQIR								MEKYYPNAMAYFDKVTINPQGNDFYINNPK				LRIYAVTPDNR
ELVAYISTSGEKDAGTDDYMYFGIK								SNDSNIVK				KGLSPLALNTmDQFNAR
NKDFNAWSKEYAR								EISNTVSNEMSKK				TPEITIGEAIKK
LKDENLK								YYPNAMAYFDKVTINPQGNDFYINNPK				EIRNYLGDQNQPKTNYINFR
NAYDLYQDHFWDPDTDNNFSK								KASYDNVDTLIEK				DLELmAPIKNGDLK
NKDFNAWSK								SLYIKAPGIK				EQKTDYLVPEKDYTK
GNYKQATFYLGEAMHYFGDIDTPYHPANVTAVDSAGHVK								FSLSDTVNK				LIPINYDQLKK
DGKTQEWEmDNPGNDFMTGSK								MEkYYPNAMAYFDkVTINPQGNDFYINNPK				FEEKKVDK
VYAWDGKIDGTGTHAMIVTQGVSILENDLSK								EITHNVPSQDILVPANTTVEVIAYLKKVNVK				EIRNYLGDQNQPK
KFSALAR								NLNTNNVQEYVIPVDKKEK				NQDGLQSVANKLSGETKIIIPMSK
KNLEILK								VNVKGNVKLVGQVSGSEWGEIPSYLAFPR				TDYLVPEK
NLEILK								RMEKYYPNAMAYFDK				SKEQKTDYLVPEK
DTYTFKLKDENLK								GRYNTKYNYLK				AQDNQIGNNLSPNETYPKK
DTYTFKLK								VNVKGNVK				YVSSYLESNTAGDPYTDYQKASGSIDK
QATFYLGEAMHYFGDIDTPYHPANVTAVDSAGHVK								YRSLYIKAPGIK				YLDDKKIYNVK
DTYTFK								VELDGEPSMNYLEDVYVGKALLTNDTQQEQKLK				WNDSFAEQGYK
TQEWEMDNPGNDFMTGSKDTYTFKLK								YNYLKR				LIPINYDQLK
DGKTQEWEMDNPGNDFmTGSKDTYTFK								MKKNLVK				IIIPMSK
ENMHELQLGSTYPDYDKNAYDLYQDHFWDPDTDNNFSK								VELDGEPSmNYLEDVYVGKALLTNDTQQEQK				AQDNQIGNNLSPNETYPKKGLSPLALNTMDQFNAR
FETFAEERK								YNYLK				DPLVAAYPVVGVGMENLIISTNEHASSDQGK
IDDIQNmWIRK								VTINPQGNDFYINNPKVELDGEPSMNYLEDVYVGK				EQGNPEDKTPEITIGEAIK
EYARGFAK								YRSLYIK				VAAKEQGNPEDKTPEITIGEAIK
ELVAYISTSGEKDAGTDDYMYFGIKTK								YYPNAmAYFDkVTINPQGNDFYINNPK				LKPYKR
DFNAWSK								VTINPQGNDFYINNPKVELDGEPSmNYLEDVYVGK				YVFSGYSK
YEWQR								VELDGEPSmNYLEDVYVGKALLTNDTQQEQKLK				NYLGDQNQPK
GTAGYIYRFLHDVSEGNDPSVGK								MEKYYPNAmAYFDkVTINPQGNDFYINNPK				DLELMAPIK
TQEWEmDNPGNDFMTGSK												DPLVAAYPVVGVGMENLIISTNEHASSDQGKTVSR
VTLANSQKGTAGYIYRFLHDVSEGNDPSVGK												IDENDPFIPNNNFFDVR
DENLkIDDIQNmWIR												DKEIRNYLGDQNQPK
												KIYNVK
												TDYLVPEKDYTK
												FSYEFETTGK
												KLRIYAVTPDNR
												IIIPmSK
												SYFTSGENVmTYKKLR
												YVSSYLESNTAGDPYTDYQKASGSIDKAIK
												KYVSSYLESNTAGDPYTDYQK
												IEIQDK
												VTPTTNLVLDGETLATIKAQDNQIGNNLSPNETYPK
												SIRWTGR
												FFSAAWEDEDLDTDNDNIPDAYEK
												GMNILIK
												YYNTGTAPMYKVTPTTNLVLDGETLATIK
												LSGETKIIIPMSK
												TPEITIGEAIKKAFSATK
												NGDLKFEEKK
												VPSYFTNFDEYNNFPASWSNIDTK
												YYNTGTAPmYKVTPTTNLVLDGETLATIK
